# Supplementary material for: The relationship between fibular head height and lower limb alignment deviation and severity after TKA for varus deformity knee osteoarthritis
Source: PLoS One. 2025 Jun 24;20(6):e0327168. doi: 10.1371/journal.pone.0327168 (PMC12186952; doi:10.1371/journal.pone.0327168)
Supplement: S1 Data — (ZIP) [file pone.0327168.s001.zip]

Archive with 2 entries (1 files):
- Raw data and data analysis/
- Raw data and data analysis/initial data.xlsx
