# Supplementary material for: The relationship between fibular head height and lower limb alignment deviation and severity after TKA for varus deformity knee osteoarthritis
Source: PLoS One. 2025 Jun 24;20(6):e0327168. doi: 10.1371/journal.pone.0327168 (PMC12186952; doi:10.1371/journal.pone.0327168)
Supplement: S1 Data — (ZIP) [file pone.0327168.s001.zip › Raw data and data analysis/initial data.xlsx]

## Sheet: Sheet1
age	body weight/kg	stature/m	body mass index（ kg/m²）	Fibular Head Height（mm）	varus angle（°）	Preoperative HKA（°）	Postoperative HKA（°）	Postoperative lower limb alignment
man	80	1.65	29.3848	11.266	2	161.8	171.2	varus
woman	66	1.65	24.2424	7.588	2.4	168.6	169.2	varus
woman	48	1.52	20.7756	7.368	2.6	166.8	175	varus
woman	55	1.55	22.8928	18.018	2.8	168.8	177.2	varus
man	60	1.6	23.4375	14.604	3	159.6	161.4	varus
woman	65	1.58	26.0375	10.182	3.2	163.8	173.2	varus
woman	56	1.6	21.875	6.338	4	172.4	180	varus
woman	68	1.65	24.977	11.512	4.2	169.6	175.6	valgus
woman	70	1.6	27.3437	9.618	4.4	167.6	175.8	valgus
woman	55	1.6	21.4844	15.542	5	170.4	177	valgus
woman	45	1.52	19.4771	9.044	5	166.4	171	varus
woman	49	1.5	21.7778	6.558	5.2	171.2	177.6	valgus
woman	55	1.57	22.3133	8.176	5.4	165.6	173.2	varus
woman	73	1.6	28.5156	8.912	5.4	173.8	178	valgus
woman	56	1.59	22.151	8.584	5.4	173.8	176.8	valgus
woman	62	1.62	23.6244	7.46	5.6	174.2	174.4	valgus
woman	56	1.55	23.3091	7.902	5.8	164.4	171	valgus
woman	80	1.58	32.0461	8.05	5.8	169	176.2	varus
man	68	1.65	24.977	9.452	5.8	172.4	178.2	varus
woman	72	1.55	29.9688	12.326	5.8	170.4	174.2	varus
woman	70	1.58	28.0404	7.792	6	162	177.2	varus
man	56	1.57	22.719	8.122	6	174.2	174.4	varus
woman	44	1.5	19.5556	13.018	6	172.8	178.2	varus
man	70	1.6	27.3437	8.932	6.2	170.2	177	varus
woman	70	1.65	25.7117	6.712	6.4	168.2	177.2	varus
woman	60	1.5	26.6667	7.456	6.4	174	180	neutral
woman	68	1.5	30.2222	7.972	6.4	173.8	180	neutral
woman	65	1.5	28.8889	5.462	6.6	165.8	170	varus
man	73	1.65	26.8136	7.954	6.6	171.8	178	varus
woman	83	1.59	32.831	7.328	6.8	170.6	176.2	valgus
man	75	1.67	26.8923	10.24	6.8	171.2	172.2	varus
woman	42	1.55	17.4818	7.408	6.8	165.2	175.2	varus
woman	59	1.55	24.5578	5.954	6.8	168.6	175.6	varus
woman	55	1.6	21.4844	5.306	7	166.6	176.6	varus
woman	58	1.55	24.1415	2.31	7	167	177.4	valgus
woman	55	1.53	23.4952	7.24	7.2	167.4	172	varus
woman	74	1.55	30.8012	11.696	7.4	171.4	177.4	varus
woman	45	1.5	20	5.564	7.6	165.2	173.6	valgus
woman	65	1.58	26.0375	11.378	7.6	164.6	176.2	varus
man	76	1.68	26.9274	5.374	7.6	172.4	177.2	valgus
woman	60	1.53	25.6312	8.686	7.6	172	180	neutral
man	60	1.55	24.974	6.242	7.8	170.4	180	neutral
woman	62	1.65	22.7732	11.84	7.8	163.6	175.6	valgus
woman	71	1.58	28.441	4.362	7.8	162.4	174.6	valgus
woman	60	1.5	26.6667	12.052	7.8	172.8	175	varus
woman	72	1.61	27.7767	8.582	8	171	180	neutral
man	61	1.58	24.4352	9.354	8	173.4	176.2	valgus
woman	52	1.59	20.5688	7.348	8.2	174.2	180	neutral
woman	65	1.6	25.3906	5.228	8.2	155.6	176	varus
woman	76	1.6	29.6875	5.556	8.2	168.2	175.8	varus
man	75	1.75	24.4898	11.05	8.2	170.8	180	neutral
woman	60	1.58	24.0346	7.764	8.4	173	173	valgus
woman	70	1.72	23.6614	10.786	8.4	171.2	180	neutral
woman	56	1.62	21.3382	6.922	8.6	163.4	174.2	varus
woman	95	1.63	35.756	9.432	8.6	172.8	178.4	valgus
woman	73	1.65	26.8136	3.738	8.6	172	177	valgus
woman	65	1.55	27.0552	4.676	8.8	172	180	neutral
woman	76	1.56	31.2295	4.674	8.8	166.6	176	valgus
woman	65	1.58	26.0375	5.212	8.8	165.8	177	varus
man	68	1.67	24.3824	11.54	9	161.6	173.8	varus
woman	57	1.58	22.8329	5.594	9	165.6	176.6	varus
woman	58	1.55	24.1415	3.836	9	170.4	176.8	varus
man	74	1.65	27.1809	11.626	9	172	177.4	valgus
man	75	1.68	26.5731	12.404	9	168.4	175.4	varus
man	77	1.7	26.6436	6.166	9.2	171.4	177.8	valgus
man	74	1.66	26.8544	12.786	9.2	161.8	175.2	varus
woman	63	1.58	25.2363	6.622	9.2	168	180	neutral
woman	70	1.6	27.3437	7.358	9.4	168.6	172.6	varus
woman	67	1.58	26.8386	8.96	9.6	160.2	180	neutral
woman	65	1.49	29.278	16.732	9.8	175	176	varus
woman	74	1.62	28.1969	4.062	10	169	177	varus
woman	75	1.56	30.8185	14.776	10	172.4	175.4	varus
man	56	1.58	22.4323	18.45	10.2	170.4	177.2	varus
woman	73	1.62	27.8159	10.498	10.4	167	173	varus
woman	50	1.6	19.5312	13.266	10.6	172.8	177	valgus
woman	65	1.63	24.4646	8.104	10.6	175.2	180	neutral
woman	80	1.55	33.2986	7.18	10.8	175.2	180	neutral
woman	71	1.65	26.079	7.386	10.8	166.8	174.2	varus
woman	50	1.5	22.2222	3.088	10.8	151	172.2	varus
woman	50	1.58	20.0288	7.74	10.8	173.4	180	neutral
woman	54	1.6	21.0937	11.344	11	176.8	180	neutral
man	75	1.7	25.9516	11.208	11	174	173.4	varus
man	71	1.67	25.4581	8.132	11	167.8	172.8	varus
woman	59	1.57	23.9361	10.364	11	173.8	176.6	varus
woman	64	1.52	27.7008	10.482	11.2	176.4	177.6	valgus
woman	60	1.6	23.4375	10.712	11.2	171	177.4	varus
woman	47	1.52	20.3428	8.404	11.4	172.2	176.2	varus
woman	70	1.56	28.764	6.552	11.4	169	177.8	varus
woman	57	1.58	22.8329	16.738	11.6	176.8	180	neutral
woman	64	1.62	24.3865	6.2	12	176	180	neutral
woman	54	1.52	23.3726	13.678	12	169.2	177	varus
woman	60	1.6	23.4375	15.984	12.2	169.2	180	neutral
woman	71	1.56	29.1749	5.71	12.2	163	180	neutral
man	77	1.7	26.6436	3.892	12.4	165.8	175	varus
woman	73	1.5	32.4444	8.058	12.6	170	176	varus
woman	64	1.56	26.2985	6.55	12.6	168.2	177	varus
woman	68	1.58	27.2392	8.264	12.6	169	172.4	varus
woman	80	1.55	33.2986	9.876	12.8	170.8	177.4	varus
woman	52	1.5	23.1111	10.228	13	176	177.2	valgus
man	70	1.75	22.8571	8.334	13	171.2	180	neutral
woman	62	1.55	25.8065	4.914	13	172	175.8	varus
woman	63	1.58	25.2363	6.762	13.2	167	176.6	varus
woman	60	1.6	23.4375	10.026	13.4	164.2	172.2	varus
man	76	1.68	26.9274	5.184	13.4	171.8	177	valgus
man	74	1.8	22.8395	11.91	13.8	172	176.2	varus
woman	69	1.63	25.9701	7.286	13.8	172	177	varus
man	82	1.78	25.8806	8.656	14	177.6	174.2	varus
woman	54	1.5	24	15.556	14	172	178	varus
woman	60	1.54	25.2994	9.456	14	169.2	172	varus
woman	80	1.7	27.6817	8.48	14	168.8	174	varus
woman	49	1.56	20.1348	7.566	14.4	173	173.8	varus
woman	43	1.55	17.898	10.052	14.4	163.6	163.8	varus
woman	50	1.54	21.0828	8.824	14.6	174	180	neutral
woman	60	1.59	23.7332	15.652	14.6	174.2	173.6	varus
woman	80	1.68	28.3447	7.284	14.8	172.6	180	neutral
woman	60	1.55	24.974	8.338	15.4	160.6	180	neutral
woman	75	1.56	30.8185	6.624	15.6	171	177.6	varus
woman	68	1.62	25.9107	5.884	15.6	173	178	varus
woman	61	1.58	24.4352	13.548	16	173.8	176	varus
man	62	1.69	21.7079	15.052	16.2	175.8	174.6	varus
woman	75	1.65	27.5482	7.534	16.6	171	177	varus
woman	61	1.53	26.0584	10.22	17	169.8	171.8	varus
woman	62	1.55	25.8065	12.572	17	169	173	varus
woman	70	1.6	27.3437	3.678	17.6	166	177	valgus
man	60	1.63	22.5827	12.674	18	166.2	175	varus
man	74	1.72	25.0135	13.664	18	166.4	172	varus
woman	60	1.55	24.974	6.1	18.4	167	180	neutral
woman	60	1.55	24.974	9.35	18.6	168	175.8	varus
woman	58	1.57	23.5304	11.204	19	174	176	varus
man	51	1.6	19.9219	13.654	19.2	173.4	176.8	varus
woman	73	1.62	27.8159	7.784	21.4	165.4	176.8	valgus
woman	80	1.56	32.8731	11.266	24.6	172	180	neutral
woman	72	1.61	27.7767	8.346	29	169.4	180	neutral
			3380.3
